# Supplementary material for: An rbcL mRNA-binding protein is associated with C3 to C4 evolution and light-induced production of Rubisco in Flaveria
Source: J Exp Bot. 2017 Aug 8;68(16):4635–49. doi: 10.1093/jxb/erx264 (PMC5853808; doi:10.1093/jxb/erx264)
Supplement: supplementary_Table_S1 [file erx264_suppl_supplementary_table_s1.xlsx]

## Sheet: Sheet1
Table S1: Transcriptome sequencing data of Flaveria in NCBI SRA database
Species	SRA Run ID	SRA Sample ID	Submission	Release Date	Raw reads No.	Raw Reads base	Trimmed reads No.	Trimmed Reads base
Flaveria anomala	SRR1165193	SRS555203	HEIRICH-HEINE-UNIVERSITY DÜSSELDORF	2014-09-08	43235798	4366815598	34808773	2934679583
Flaveria anomala	SRR1165194	SRS555204	HEIRICH-HEINE-UNIVERSITY DÜSSELDORF	2014-09-08	47342816	4781624416	36727056	2877896148
Flaveria anomala	SRR1165196	SRS555205	HEIRICH-HEINE-UNIVERSITY DÜSSELDORF	2014-09-08	51845372	5236382572	35420229	2677741945
Flaveria bidentis	SRR1141026	SRS541961	Shanghai Institutes for Biological Sciences	2015-07-22	12712437	2288238660	12675510	2185276639
Flaveria bidentis	SRR1141027	SRS541962	Shanghai Institutes for Biological Sciences	2015-07-22	11544500	2078010000	11514245	1979573038
Flaveria bidentis	SRR1165184	SRS555197	HEIRICH-HEINE-UNIVERSITY DÜSSELDORF	2014-09-08	55368986	5592267586	46914178	4040891677
Flaveria bidentis	SRR1165185	SRS555198	HEIRICH-HEINE-UNIVERSITY DÜSSELDORF	2014-09-08	49095950	4958690950	38726782	3249345190
Flaveria bidentis	SRR1165186	SRS555199	HEIRICH-HEINE-UNIVERSITY DÜSSELDORF	2014-09-08	55755875	5631343375	42593947	3277606108
Flaveria bidentis	SRR1165189	SRS555200	HEIRICH-HEINE-UNIVERSITY DÜSSELDORF	2014-09-08	75080214	7583101614	51089009	3884535688
Flaveria bidentis	SRR1165190	SRS555201	HEIRICH-HEINE-UNIVERSITY DÜSSELDORF	2014-09-08	47645158	4812160958	37406986	3116473436
Flaveria bidentis	SRR1691052	SRS777564	HEIRICH-HEINE-UNIVERSITY DÜSSELDORF	2015-11-13	49484526	4997937126	38818794	3300381429
Flaveria bidentis	SRR1691081	SRS777576	HEIRICH-HEINE-UNIVERSITY DÜSSELDORF	2015-11-13	54907827	5545690527	41447757	3495728706
Flaveria brownii	SRR1141028	SRS541963	Shanghai Institutes for Biological Sciences	2015-07-22	8566914	1542044520	8552806	1391011301
Flaveria brownii	SRR1141029	SRS541964	Shanghai Institutes for Biological Sciences	2015-07-22	10728881	1931198580	10712608	1773696986
Flaveria brownii	SRR1165198	SRS555211	HEIRICH-HEINE-UNIVERSITY DÜSSELDORF	2014-09-08	45603858	4605989658	35518012	2901498556
Flaveria brownii	SRR1165199	SRS555218	HEIRICH-HEINE-UNIVERSITY DÜSSELDORF	2014-09-08	58972619	5956234519	48426470	4134920027
Flaveria brownii	SRR1165200	SRS555219	HEIRICH-HEINE-UNIVERSITY DÜSSELDORF	2014-09-08	53371926	5390564526	40408496	3076438581
Flaveria brownii	SRR1165202	SRS555220	HEIRICH-HEINE-UNIVERSITY DÜSSELDORF	2014-09-08	44451825	4489634325	30511892	2307445258
Flaveria chlorifolia	SRR1165204	SRS555223	HEIRICH-HEINE-UNIVERSITY DÜSSELDORF	2014-09-08	54540666	5508607266	42755630	3569530678
Flaveria chlorifolia	SRR1165205	SRS555224	HEIRICH-HEINE-UNIVERSITY DÜSSELDORF	2014-09-08	58412299	5899642199	45292455	3736864715
Flaveria chlorifolia	SRR1165206	SRS555225	HEIRICH-HEINE-UNIVERSITY DÜSSELDORF	2014-09-08	83862797	8470142497	59207920	4442135098
Flaveria chlorifolia	SRR1165207	SRS555226	HEIRICH-HEINE-UNIVERSITY DÜSSELDORF	2014-09-08	54256788	5479935588	38340257	2946165675
Flaveria cronquistii	SRR1141030	SRS541965	Shanghai Institutes for Biological Sciences	2015-07-22	8404843	1512871740	8397152	1417537487
Flaveria cronquistii	SRR1141031	SRS541966	Shanghai Institutes for Biological Sciences	2015-07-22	7811416	1406054880	7804235	1321311300
Flaveria floridana	SRR1691226	SRS777658	HEIRICH-HEINE-UNIVERSITY DÜSSELDORF	2015-11-13	67134058	6780539858	45351398	3451213790
Flaveria kochiana	SRR1141032	SRS541967	Shanghai Institutes for Biological Sciences	2015-07-22	9610029	1729805220	9601137	1642794891
Flaveria angustifolia	SRR1141024	SRS541960	Shanghai Institutes for Biological Sciences	2015-07-22	8334005	1500120900	8321764	1368702177
Flaveria angustifolia	SRR1141025	SRS541959	Shanghai Institutes for Biological Sciences	2015-07-22	9042675	1627681500	9029053	1480442820
Flaveria angustifolia	SRR1691211	SRS777648	HEIRICH-HEINE-UNIVERSITY DÜSSELDORF	2015-11-13	53384329	5391817229	37046289	2832919161
Flaveria palmeri	SRR1141033	SRS541968	Shanghai Institutes for Biological Sciences	2015-07-22	9664942	1739689560	9655473	1650989773
Flaveria palmeri	SRR1691257	SRS777671	HEIRICH-HEINE-UNIVERSITY DÜSSELDORF	2015-11-13	54729385	5527667885	33903396	2523828153
Flaveria pringlei	SRR1141034	SRS541969	Shanghai Institutes for Biological Sciences	2015-07-22	10032456	1805842080	10021881	1698948030
Flaveria pringlei	SRR1141035	SRS541970	Shanghai Institutes for Biological Sciences	2015-07-22	8109554	1459719720	8102079	1373734523
Flaveria pringlei	SRR1165208	SRS555227	HEIRICH-HEINE-UNIVERSITY DÜSSELDORF	2014-09-08	37296222	3766918422	30784957	2603421043
Flaveria pringlei	SRR1165214	SRS555228	HEIRICH-HEINE-UNIVERSITY DÜSSELDORF	2014-09-08	56527749	5709302649	43760806	3626024896
Flaveria pringlei	SRR1165233	SRS555252	HEIRICH-HEINE-UNIVERSITY DÜSSELDORF	2014-09-08	43405759	4383981659	30958138	2304521904
Flaveria pringlei	SRR1165234	SRS555253	HEIRICH-HEINE-UNIVERSITY DÜSSELDORF	2014-09-08	54670179	5521688079	38595231	2930338941
Flaveria pubescens	SRR1141036	SRS541971	Shanghai Institutes for Biological Sciences	2015-07-22	9448995	1700819100	9439170	1604762758
Flaveria pubescens	SRR1141037	SRS541972	Shanghai Institutes for Biological Sciences	2015-07-22	10351551	1863279180	10340814	1755403392
Flaveria pubescens	SRR1166350	SRS555970	HEIRICH-HEINE-UNIVERSITY DÜSSELDORF	2014-09-08	41930342	4234964542	34624009	2927231785
Flaveria pubescens	SRR1166353	SRS555972	HEIRICH-HEINE-UNIVERSITY DÜSSELDORF	2014-09-08	39360671	3975427771	33058780	2817350650
Flaveria pubescens	SRR1166355	SRS555973	HEIRICH-HEINE-UNIVERSITY DÜSSELDORF	2014-09-08	58333868	5891720668	45414893	3583187195
Flaveria pubescens	SRR1166357	SRS555976	HEIRICH-HEINE-UNIVERSITY DÜSSELDORF	2014-09-08	64359102	6500269302	43713292	3318110235
Flaveria ramosissima	SRR1166360	SRS555978	HEIRICH-HEINE-UNIVERSITY DÜSSELDORF	2014-09-08	52953651	5348318751	40527703	3391221404
Flaveria ramosissima	SRR1166362	SRS555980	HEIRICH-HEINE-UNIVERSITY DÜSSELDORF	2014-09-08	51844819	5236326719	39844651	3317077905
Flaveria ramosissima	SRR1166363	SRS555981	HEIRICH-HEINE-UNIVERSITY DÜSSELDORF	2014-09-08	61878200	6249698200	47397290	3717264461
Flaveria ramosissima	SRR1166364	SRS555982	HEIRICH-HEINE-UNIVERSITY DÜSSELDORF	2014-09-08	57590482	5816638682	38545390	2912858684
Flaveria robusta	SRR1166365	SRS555983	HEIRICH-HEINE-UNIVERSITY DÜSSELDORF	2014-09-08	51323648	5183688448	41405918	3439431475
Flaveria robusta	SRR1166373	SRS555984	HEIRICH-HEINE-UNIVERSITY DÜSSELDORF	2014-09-08	50030400	5053070400	37730049	3119945947
Flaveria robusta	SRR1166374	SRS555992	HEIRICH-HEINE-UNIVERSITY DÜSSELDORF	2014-09-08	49569220	5006491220	35770191	2671364026
Flaveria robusta	SRR1166375	SRS555993	HEIRICH-HEINE-UNIVERSITY DÜSSELDORF	2014-09-08	62212599	6283472499	44466171	3424914201
Flaveria robusta	SRR1691098	SRS777587	HEIRICH-HEINE-UNIVERSITY DÜSSELDORF	2015-11-13	52746091	5327355191	42890486	3663973569
Flaveria robusta	SRR1691103	SRS777588	HEIRICH-HEINE-UNIVERSITY DÜSSELDORF	2015-11-13	52800076	5332807676	41998597	3574285948
Flaveria sonorensis	SRR1141038	SRS541973	Shanghai Institutes for Biological Sciences	2015-07-22	11212097	2018177460	11200179	1896311183
Flaveria trinervia	SRR1141039	SRS541974	Shanghai Institutes for Biological Sciences	2015-07-22	11863241	2135383380	11829163	2037599178
Flaveria trinervia	SRR1141040	SRS541975	Shanghai Institutes for Biological Sciences	2015-07-22	13672874	2461117320	13633922	2352085221
Flaveria trinervia	SRR1166377	SRS555995	HEIRICH-HEINE-UNIVERSITY DÜSSELDORF	2014-09-08	64130167	6477146867	51981080	4381408439
Flaveria trinervia	SRR1166378	SRS555996	HEIRICH-HEINE-UNIVERSITY DÜSSELDORF	2014-09-08	45034801	4548514901	37174656	3154298751
Flaveria trinervia	SRR1166380	SRS555998	HEIRICH-HEINE-UNIVERSITY DÜSSELDORF	2014-09-08	61475360	6209011360	46413485	3572971551
Flaveria trinervia	SRR1166381	SRS555999	HEIRICH-HEINE-UNIVERSITY DÜSSELDORF	2014-09-08	54492464	5503738864	36574350	2764992519
Flaveria trinervia	SRR1692297	SRS777680	HEIRICH-HEINE-UNIVERSITY DÜSSELDORF	2015-11-13	50315857	5081901557	30881183	2304058428
Flaveria vaginata	SRR1141041	SRS541976	Shanghai Institutes for Biological Sciences	2015-07-22	9438169	1698870420	9427966	1603619364
Flaveria vaginata	SRR1691245	SRS777663	HEIRICH-HEINE-UNIVERSITY DÜSSELDORF	2015-11-13	68671203	6935791503	42565430	3173594503
