# Supplementary material for: An rbcL mRNA-binding protein is associated with C3 to C4 evolution and light-induced production of Rubisco in Flaveria
Source: J Exp Bot. 2017 Aug 8;68(16):4635–49. doi: 10.1093/jxb/erx264 (PMC5853808; doi:10.1093/jxb/erx264)
Supplement: supplementary_Table_S2 [file erx264_suppl_supplementary_table_s2.xlsx]

## Sheet: Sheet1
Table S2: Transcriptome assembly result of Flaveria
Species	Number of SRA library	Number of transcripts	A total length of transcripts	Transcripts N50	BUSCO2 completeness
Flaveria anomala	3	34158	30652308	1191	0.709
Flaveria bidentis	9	41581	44361519	1630	0.902
Flaveria brownii	6	40665	36090466	1305	0.791
Flaveria chlorifolia	4	29531	35102635	1605	0.867
Flaveria cronquistii	2	29526	12706393	451	0.12
Flaveria floridana	1	26497	26086781	1265	0.706
Flaveria kochiana	1	22737	10376448	483	0.123
Flaveria angustifolia	3	32142	28198689	1151	0.664
Flaveria palmeri	2	31422	25272959	1017	0.585
Flaveria pringlei	6	76215	43321175	639	0.393
Flaveria pubescens	6	33097	34921077	1450	0.822
Flaveria ramosissima	4	47168	33379691	866	0.579
Flaveria robusta	6	46918	42118152	1276	0.802
Flaveria sonorensis	1	25071	11424086	484	0.135
Flaveria trinervia	7	31805	35989680	1574	0.851
Flaveria vaginata	2	29289	28771708	1317	0.723
