# Supplementary material for: An rbcL mRNA-binding protein is associated with C3 to C4 evolution and light-induced production of Rubisco in Flaveria
Source: J Exp Bot. 2017 Aug 8;68(16):4635–49. doi: 10.1093/jxb/erx264 (PMC5853808; doi:10.1093/jxb/erx264)
Supplement: supplementary_Table_S3 [file erx264_suppl_supplementary_table_s3.xlsx]

## Sheet: Sheet1
Table S3: Three outgroup species from BLAST4OneKP
Species	1kP_Sample	Clade	Family	Tissue Type	RLSB ID
Cicerbita plumieri	JNKW	Core Eudicots/Asterids	Asteraceae	young leaves	JNKW-2097054
Conyza canadensis	WSYE	Core Eudicots/Asterids	Asteraceae	glyphosate suseptible	WSYE-2002281
Tragopogon dubius	DDRL	Core Eudicots/Asterids	Asteraceae		DDRL-2071575
